# Supplementary material for: Awareness, Knowledge and Attitude towards ‘Superfood’ Kale and Its Health Benefits among Arab Adults
Source: Nutrients. 2022 Jan 7;14(2):245. doi: 10.3390/nu14020245 (PMC8782012; doi:10.3390/nu14020245)
Supplement: Supplementary file 1 [file nutrients-14-00245-s001.zip]

Archive with 1 entries (1 files):
- nutrients-1465850-supplementary.pdf
